# Supplementary material for: Encapsulation of Menthol in Bimodal Mesoporous Silica via Normal-Temperature and Alcohol-Thermal Loading Methods for Achieving Sustained Releasing Performances
Source: Nanomaterials (Basel). 2026 Apr 29;16(9):545. doi: 10.3390/nano16090545 (PMC13165228; doi:10.3390/nano16090545)
Supplement: Supplementary file 1 [file nanomaterials-16-00545-s001.zip]

Archive with 1 entries (1 files):
- nanomaterials-4266244-supplementary.pdf
